# Supplementary material for: Cell-Laden Gelatin Methacryloyl Bioink for the Fabrication of Z-Stacked Hydrogel Scaffolds for Tissue Engineering
Source: Polymers (Basel). 2020 Dec 17;12(12):3027. doi: 10.3390/polym12123027 (PMC7767119; doi:10.3390/polym12123027)
Supplement: Supplementary file 1 [file polymers-12-03027-s001.zip]

Archive with 8 entries (8 files):
- Position (a)_ Day 1.mp4
- Position (a)_ Day 3.mp4
- Position (a)_ Day 5.mp4
- Position (a)_ Day 7.mp4
- Position (b)_ Day 1.mp4
- Position (b)_ Day 3.mp4
- Position (b)_ Day 5.mp4
- Position (b)_ Day 7.mp4
